# Supplementary material for: Latent space arithmetic on data embeddings from healthy multi-tissue human RNA-seq decodes disease modules
Source: Patterns (N Y). 2024 Oct 31;5(11):101093. doi: 10.1016/j.patter.2024.101093 (PMC11573900; doi:10.1016/j.patter.2024.101093)
Supplement: Table S1. The significant tissue matches [file mmc1.xlsx]

## Sheet: ovary
description	p_value	fdr
Adrenal cortex	7.65e-07	0.0015
Leydig cell	3.94e-06	0.0015
Theca cell	1.88e-06	0.0015
Theca interna	1.13e-06	0.0015
Plasma cell	2.91e-05	0.0071
Endocrine gland	2.54e-05	0.0071

## Sheet: spleen
description	p_value	fdr
Hematopoietic system	7.87e-114	1.5e-110
Immune system	4e-82	3.81e-79
Lymphoid tissue	9.04e-80	5.74e-77
Blood	1.21e-67	5.76e-65
Spleen	1.24e-46	4.74e-44
Leukocyte	7.21e-42	2.29e-39
Lymphocyte	5.38e-26	1.28e-23
T-lymphocyte	2.43e-22	4.63e-20
B-lymphocyte cell line	1.22e-17	2.12e-15
Chronic lymphocytic leukemia cell	2.1e-17	3.33e-15
Blood cancer cell	3.67e-16	5.37e-14
Lymph	1.46e-15	1.99e-13
Thymus	7.26e-15	9.22e-13
Lymph node	9.04e-15	1.08e-12
Lymphocytic leukemia cell	1.17e-14	1.31e-12
Leukemia cell	3.28e-14	3.47e-12
Natural killer cell	1.86e-12	1.87e-10
Whole body	3.47e-12	3e-10
Peripheral blood	5.43e-12	4.49e-10
Cytotoxic t-lymphocyte	3.77e-10	2.99e-08
Helper t-lymphocyte	2.26e-09	1.72e-07
Mononuclear cell	2.5e-09	1.83e-07
Phagocyte	2.5e-09	1.83e-07
Thorax	2.25e-08	1.53e-06
Synovium	4.57e-08	3e-06
Hematopoietic cell line	1.79e-07	1.06e-05
Memory t-lymphocyte	3.01e-07	1.69e-05
Viscus	5.43e-07	2.95e-05
Neutrophil	1.07e-06	5.67e-05
Macrophage	1.2e-06	6.19e-05
Lymphoma cell line	2.07e-06	0.0001
Granulocyte	2.12e-06	0.0001
Lymphoid follicle	2.09e-06	0.0001
T-cell chronic lymphocytic leukemia cell	2.23e-06	0.0001
Dendritic cell	2.62e-06	0.00012
Tissues, cell types and enzyme sources	3.99e-06	0.00017
Monocyte	3.92e-06	0.00017
Marrow cell	4.21e-06	0.00017
Umbilical cord blood	4.3e-06	0.00017
Leukemia cell line	4.69e-06	0.00019
Lymphoblastic leukemia cell line	5.29e-06	0.00021
Animal	5.76e-06	0.00022
Naive t-lymphocyte	9.55e-06	0.00036
Trunk	1.34e-05	0.00048
Blood platelet	2.34e-05	0.00083
Follicular dendritic cell	4.58e-05	0.0016
B-lymphocyte	5.22e-05	0.0017
Acute lymphoblastic leukemia cell line	6.15e-05	0.002
Tonsil	6.43e-05	0.0021
T-lymphoblastic leukemia cell line	8.23e-05	0.0025

## Sheet: pancreas
description	p_value	fdr
Viscus	1.9e-51	3.61e-48
Digestive gland	6.74e-32	6.41e-29
Pancreas	1.36e-30	8.62e-28
Gland	7.99e-30	3.8e-27
Gastrointestinal tract	3.23e-26	1.23e-23
Alimentary canal	1.77e-24	5.63e-22
Whole body	4.33e-24	1.18e-21
Colorectum	9.17e-21	2.18e-18
Endocrine gland	1.66e-20	3.51e-18
Colon	1.91e-20	3.63e-18
Intestine	6.32e-20	1.09e-17
Large intestine	7.16e-20	1.14e-17
Stomach	9.65e-16	1.41e-13
Excretory gland	3.26e-15	4.44e-13
Liver	4.83e-14	6.12e-12
Animal	5.43e-14	6.46e-12
Urinary system	1.47e-09	1.56e-07
Urinary tract	1.61e-09	1.61e-07
Kidney	2.71e-09	2.58e-07
Epithelium	4.05e-09	3.67e-07
Mammary gland	1.85e-08	1.6e-06
Breast	5.21e-07	4.31e-05
Pancreatic cancer cell line	1.07e-06	8.49e-05
Trunk	1.38e-06	0.0001
Adenocarcinoma cell line	1.61e-06	0.00011
Carcinoma cell line	1.91e-06	0.00013
Abdomen	2.82e-06	0.00019
Gastrointestinal cancer cell	5.26e-06	0.00032
Hypophysis	6.51e-06	0.00039
Digestive juice	7.7e-06	0.00044
Colonic cancer cell line	9.06e-06	0.00051
Epithelial cell	1.06e-05	0.00056
Submucosal gland	1.39e-05	0.0007
Prostate gland	1.84e-05	0.00087
Colonic cancer cell	2.38e-05	0.0011
Juvenile	2.41e-05	0.0011
Venous blood	2.41e-05	0.0011
Colorectal adenocarcinoma cell line	3.32e-05	0.0014
Thorax	3.8e-05	0.0016
Respiratory epithelium	5.57e-05	0.0023
Adenohypophysis	0.00015	0.0053
Urine	0.00016	0.0056
Whole plant	0.00017	0.0058
Intestinal epithelium	0.00018	0.0061
Mucosa	0.00019	0.0061
Adult	0.00019	0.0061
Cancer stem cell	0.00019	0.0061
Epithalamus	0.0003	0.0091
Germ layer	0.00034	0.0102
Integument	0.00042	0.0125

## Sheet: breast
description	p_value	fdr
Cardiovascular system	4.57e-13	8.71e-10
Adipose tissue	1.43e-12	1.36e-09
Vascular system	1.36e-11	8.64e-09
Connective tissue	2.09e-11	9.78e-09
Blood vessel	2.06e-11	9.78e-09
Blood vessel endothelium	9.58e-11	3.04e-08
Heart	3.5e-10	9.52e-08
Endothelium	8.04e-10	1.91e-07
Endothelial cell	1.87e-09	3.96e-07
Endothelial cell line	2.11e-09	4.02e-07
Adipocyte	1.05e-08	1.81e-06
Preadipocyte	1.84e-08	2.34e-06
3T3-L1 cell	3.06e-08	3.64e-06
Whole body	3.43e-08	3.84e-06
Integument	1.97e-07	2.08e-05
Epithelium	3.38e-07	3.39e-05
Skeletal system	9.33e-07	8.88e-05
Fetus	1.25e-06	0.00011
Animal	1.37e-06	0.00012
Liver	1.67e-06	0.00012
Subcutaneous adipose tissue	1.5e-06	0.00012
Microvessel	1.5e-06	0.00012
Vascular endothelium	2.64e-06	0.00016
Endothelial progenitor cell	2.4e-06	0.00016
Lymphatic endothelial cell	2.4e-06	0.00016
Placenta	3.39e-06	0.0002
HUVEC cell	3.59e-06	0.0002
Vascular endothelial cell	6.63e-06	0.00033
Epithelial cell line	8.63e-06	0.00042
Viscus	1.14e-05	0.00054
Organism form	2.47e-05	0.0011
Digestive gland	2.97e-05	0.0013
Umbilical cord	2.88e-05	0.0013
Bone marrow cell	3.88e-05	0.0016
Embryonic structure	4.11e-05	0.0017
Bone marrow	5.6e-05	0.0023
Preadipocyte cell line	0.00012	0.0049
Venule	0.00012	0.0049
Microvascular endothelial cell line	0.00012	0.0049
Plasma cell	0.00015	0.0055
Microvascular endothelial cell	0.00019	0.0066
Umbilical vein	0.00024	0.0083
Vasculature	0.00026	0.0088
Abdominal adipose tissue	0.00026	0.0088
Capillary	0.00035	0.0112
Mast cell	0.00055	0.0173
Umbilical vein endothelial cell	0.0008	0.0245
Peripheral blood	0.001	0.0304
Respiratory system	0.0016	0.0475

## Sheet: uterus
description	p_value	fdr
Cardiovascular system	4.02e-10	7.66e-07
Internal female genital organ	5.81e-08	5.53e-05
Organism form	1.69e-07	0.00011
Spinal column	3.77e-07	0.00014
Vascular system	2.99e-07	0.00014
Smooth muscle	1.14e-06	0.00036
Uterus	2.42e-06	0.00058
Skeletal system	2.12e-06	0.00058
Heart	3.45e-06	0.00073
Alimentary canal	1.07e-05	0.002
Embryonic structure	1.17e-05	0.002
Intestine	1.87e-05	0.003
Connective tissue	2.42e-05	0.0035
Gizzard	3.08e-05	0.0042
Glandular epithelium	3.08e-05	0.0042
Uterine epithelium	3.08e-05	0.0042
T-47D cell	5.13e-05	0.0054
Nucleus pulposus	5.13e-05	0.0054
Animal	7.15e-05	0.0067
Gastrointestinal tract	7.42e-05	0.0067
Prostate gland	7.12e-05	0.0067
Viscus	7.03e-05	0.0067
Artery	0.00011	0.0083
Blood vessel	0.00013	0.0089
MCF-7 cell	0.00014	0.0097
Digestive gland	0.00016	0.0108
Subarachnoid space	0.00021	0.013
Whole body	0.00021	0.0131
Aorta	0.00025	0.0149
Bone	0.00031	0.018
Fetus	0.00041	0.0228
Left atrium	0.00043	0.0232
Cornea	0.00069	0.0353
Mammary gland	0.00079	0.0388
Liver	0.00089	0.0421

## Sheet: blood
description	p_value	fdr
Hematopoietic system	9.56e-117	1.82e-113
Blood	7.55e-83	7.18e-80
Immune system	1.13e-60	7.15e-58
Hematopoietic cell	9.09e-57	4.33e-54
Lymphoid tissue	7.61e-56	2.9e-53
Leukocyte	3.03e-48	9.63e-46
Spleen	7.75e-32	2.11e-29
Lymphocyte	1.6e-21	3.46e-19
Phagocyte	1.45e-21	3.46e-19
Granulocyte	2.85e-20	4.93e-18
Neutrophil	2.18e-19	3.46e-17
T-lymphocyte	1.19e-18	1.75e-16
Whole body	1.6e-15	2.17e-13
Umbilical cord blood	4.2e-14	5.33e-12
Chronic lymphocytic leukemia cell	5.96e-14	7.09e-12
Blood cancer cell	7.14e-14	8e-12
Bone marrow	3.68e-13	3.89e-11
Leukemia cell	1.15e-12	1.15e-10
Lymphocytic leukemia cell	1.9e-12	1.81e-10
Lymph	3.39e-12	3.07e-10
Thymus	9.56e-12	8.24e-10
B-lymphocyte cell line	9.52e-12	8.24e-10
Natural killer cell	5.91e-11	4.69e-09
Mononuclear cell	6.91e-11	4.88e-09
Erythroid cell	8.83e-10	6.01e-08
Marrow cell	2.05e-09	1.35e-07
Animal	1.7e-08	1.08e-06
Monocyte	9.2e-08	5.47e-06
Macrophage	2.14e-07	1.2e-05
Thorax	2.69e-07	1.46e-05
Peripheral blood	4.03e-06	0.00021
Skeletal system	6.03e-06	0.00029
Synovium	5.72e-06	0.00029
Viscus	6.71e-06	0.0003
Trunk	6.34e-06	0.0003
Hematopoietic cell line	1.71e-05	0.00076
Helper t-lymphocyte	2.31e-05	0.00098
Blood platelet	4.71e-05	0.0019
Leukemia cell line	5.26e-05	0.0021
T-cell chronic lymphocytic leukemia cell	6.26e-05	0.0025
Cytotoxic t-lymphocyte	0.00013	0.005
Alveolar macrophage	0.00015	0.0057
Lymph node	0.00019	0.0071
Chronic myeloid leukemia cell line	0.00022	0.0081
Tonsil	0.00063	0.0223
Gingival fluid	0.0012	0.0407
MEL-745A cl. DS19 cell	0.0012	0.0407

## Sheet: testis
description	p_value	fdr
Testis	1.77e-60	3.37e-57
Internal male genital organ	2.88e-53	1.83e-50
Male reproductive gland	7.19e-48	3.42e-45
Male reproductive system	8.95e-46	3.41e-43
Female reproductive gland	2.81e-42	8.9e-40
Reproductive system	2.16e-16	5.87e-14
Female reproductive system	4.86e-16	1.16e-13
Endocrine gland	5.13e-15	1.09e-12
Urogenital system	1.13e-13	2.16e-11
Gland	1.2e-12	2.08e-10
Germ cell	7.48e-07	0.00012
Semen	8.7e-07	0.00013
Spermatozoon	6.78e-06	0.00092
Nasal polyp	2.5e-05	0.0032
Spermatid	5.79e-05	0.0069

## Sheet: brain
description	p_value	fdr
Brain	6.57e-28	1.25e-24
Cerebral cortex	2.44e-19	9.28e-17
Forebrain	7.86e-19	2.49e-16
Cerebral lobe	4.17e-18	8.82e-16
Temporal lobe	1.19e-14	2.27e-12
Limbic system	1.3e-12	2.26e-10
Hippocampus	9.67e-11	1.53e-08
Frontal lobe	8.9e-10	1.3e-07
Whole body	1.01e-05	0.0014
Occipital lobe	2.46e-05	0.0031
Prefrontal cortex	5.49e-05	0.0065
Amygdala	6.44e-05	0.0072
Olfactory bulb	0.00017	0.017
Brain stem	0.00018	0.0175
Basal ganglion	0.00021	0.0175
Lateral ventricle	0.00019	0.0175
Granule cell layer	0.00022	0.0175
Subventricular zone	0.00033	0.025
Parietal lobe	0.00038	0.0267
Pyramidal neuron	0.00046	0.0311
Interneuron	0.00046	0.0311
Cerebral peduncle	0.00046	0.0311

## Sheet: stomach
description	p_value	fdr
Viscus	8.76e-48	1.67e-44
Gastrointestinal tract	6.71e-47	6.39e-44
Intestine	1.4e-40	6.66e-38
Colon	9.14e-35	3.48e-32
Colorectum	6.85e-34	2.17e-31
Large intestine	8.14e-34	2.22e-31
Pancreas	4.3e-22	1.02e-19
Whole body	6.86e-18	1.45e-15
Stomach	2.77e-17	5.27e-15
Digestive gland	4.3e-14	7.44e-12
Gland	1.63e-13	2.59e-11
Epithelium	3.02e-11	4.42e-09
Excretory gland	2.77e-10	3.76e-08
Adenocarcinoma cell line	3.82e-08	4.28e-06
Carcinoma cell line	4.94e-08	5.22e-06
Endocrine gland	5.61e-08	5.62e-06
Small intestine	8.76e-08	8.34e-06
Colonic cancer cell line	1.77e-07	1.53e-05
Mammary gland	2.51e-07	1.99e-05
Integument	3.62e-07	2.65e-05
Colorectal adenocarcinoma cell line	6.04e-07	4.26e-05
Colonic cancer cell	8.87e-07	6.03e-05
Prostate gland	2.91e-06	0.00016
Breast	3.29e-06	0.00018
Intestinal epithelium	5.08e-06	0.00027
Pancreatic cancer cell line	6.11e-06	0.00031
Submucosal gland	8.83e-06	0.00043
Mucosa	9.92e-06	0.00046
Urinary tract	1.26e-05	0.00054
Colonic adenocarcinoma cell line	1.2e-05	0.00054
Urinary system	1.19e-05	0.00054
Respiratory epithelium	2.71e-05	0.0011
Prostate gland epithelium	3.08e-05	0.0013
Trunk	4.12e-05	0.0017
Respiratory system	5.09e-05	0.002
Kidney	5.05e-05	0.002
Epithelial cell	0.0001	0.0038
Gut	0.00011	0.0038
Cancer stem cell	0.00012	0.0043
Rectum	0.00017	0.0058
Breast cell line	0.00018	0.0063
Thorax	0.00027	0.009
Pancreatic adenocarcinoma cell line	0.00028	0.0093
Lung	0.0003	0.0096
Pavement epithelium	0.00035	0.0111
Respiratory mucus	0.00035	0.0111
Pelvis	0.00058	0.0176
Liver	0.00065	0.0194
Exocrine gland	0.00082	0.0241
Abdomen	0.00085	0.0244

## Sheet: muscle
description	p_value	fdr
Skeletal muscle	3.29e-124	6.25e-121
Muscle	9.42e-112	8.97e-109
Vertebrate muscular system	2.07e-107	1.31e-104
Muscular system	7.35e-107	3.5e-104
Skeletal system	6.08e-85	2.32e-82
Heart	1.84e-35	5.84e-33
Cardiovascular system	2.75e-32	7.49e-30
Heart ventricle	4.41e-21	1.05e-18
Left ventricle	3.18e-19	6.73e-17
Cardiac muscle	8.99e-19	1.71e-16
Left atrium	2.85e-16	4.94e-14
Whole body	4.57e-16	7.25e-14
Right atrium	8.32e-13	1.13e-10
Leg muscle	1.53e-09	1.94e-07
Animal	2.91e-09	3.46e-07
Forelimb	3.75e-08	3.97e-06
Leg	6.03e-08	6.04e-06
Extensor	2.19e-06	0.00019
Rectum	3.35e-06	0.00027
Flexor	3.26e-06	0.00027
Muscle fibre	6.5e-06	0.0005
Pericardium	1.12e-05	0.00082
Tibialis anterior	1.51e-05	0.0011
Myotube	4.17e-05	0.0027
Satellite cell	6.21e-05	0.0039
Thigh	8.81e-05	0.0054
Thigh muscle	0.00016	0.0095
Foot	0.00026	0.015
Cell property	0.0004	0.0226
Adductor	0.0005	0.0272
Reticulum	0.0005	0.0272
Extensor digitorum longus	0.0005	0.0272
Electric organ	0.00083	0.0416
Psoas	0.00083	0.0416
Fast muscle	0.00083	0.0416

[truncated: 6 more sheets: lung, liver, colon, skin, kidney, heart]
