# Supplementary material for: Latent space arithmetic on data embeddings from healthy multi-tissue human RNA-seq decodes disease modules
Source: Patterns (N Y). 2024 Oct 31;5(11):101093. doi: 10.1016/j.patter.2024.101093 (PMC11573900; doi:10.1016/j.patter.2024.101093)
Supplement: Table S2. The test statistics and number of associated genes in each case [file mmc2.xlsx]

## Sheet: S2_test_statiscics
	Total number of genes in DisGeNET	Number of genes in DisGeNET and module	OR	p Fisher one-sided
E-GEOD-101794_chron_a1a_vs_control	168	61	6.96972	1.12146e-25
E-GEOD-101794_chron_a1b_vs_control	189	88	10.8897	4.91035e-47
E-GEOD-112057_chron_vs_control	63	12	2.77892	0.00326047
E-GEOD-112057_uc_vs_control	82	12	2.2336	0.0135595
E-GEOD-69597_psoriasis_vs_control	160	30	3.4132	1.06417e-07
E-GEOD-57945_macroscopic_ileal_inflammation_with_deep_ulcer	281	115	8.81515	5.3153e-54
E-GEOD-57945_macroscopic_ileal_inflammation_without_deep_ulcer	124	60	11.4844	1.4362e-33
E-GEOD-57945_microscopic_ileal_inflammation_without_deep_ulcer	142	63	9.78279	2.06049e-32
E-GEOD-57945_normal_crohn_vs_control	74	22	5.03488	2.80342e-08
E-GEOD-57945_ulcerative_colitis_vs_control	106	30	5.21993	3.6031e-11
E-GEOD-57945_undetermined_crohn_vs_control	298	117	8.23083	1.20975e-52
E-GEOD-69597_leishmaniasis_vs_controls	298	15	5.19054	8.86338e-07
E-GEOD-72509_sle_vs_control	95	6	0.670451	0.875144
E-GEOD-75011_allergic_rhinitis_vs_control	84	2	1.0758	0.559028
E-GEOD-75011_asthma_vs_control	95	15	1.63244	0.0628599
E-GEOD-83687_chron_vs_control	227	95	9.02823	1.07869e-45
E-GEOD-83687_uc_vs_control	280	96	7.25918	9.04536e-41
E-GEOD-93624_chron_vs_control	184	80	9.55025	4.39257e-40
E-MTAB-7915_sclerosing_vs_control	145	5	3.83117	0.0122551
E-MTAB-7915_uc_vs_control	323	105	6.74137	4.24212e-42
ms_modalyser_al_vs_control	300	141	10.0289	3.34372e-69
ms_modalyser_ca_vs_control	137	48	5.73038	1.18586e-17
ms_modalyser_il_vs_control	225	104	9.48322	3.41153e-50
ms_modalyser_nawm_vs_control	192	75	6.92881	1.94786e-30
ms_modalyser_rl_vs_control	232	86	6.40482	9.69172e-33
